# Supplementary material for: Diagnostic Approaches for Neuroendocrine Neoplasms of Unknown Primary (NEN-UPs) and Their Prognostic Relevance—A Retrospective, Long-Term Single-Center Experience
Source: Cancers (Basel). 2023 Aug 29;15(17):4316. doi: 10.3390/cancers15174316 (PMC10486951; doi:10.3390/cancers15174316)
Supplement: Supplementary file 1 [file cancers-15-04316-s001.zip › Supplementary Table S1.xlsx]

## Sheet: Tabelle1
	All Patients (%)	NEN-UP (%)	PI (%)	p-Value
Treatment regimen
Systemic Therapy
Immunotherapy	4 (3.5)	2 (2)	2 (15.4)	0.0645
Targeted therapy	8 (7.1)	8 (8)	0 (0)	0.5933
First systemic treatment line type				0.2094
Platin + etoposide	42 (37.2)	39 (39)	3 (23.1)
SSA	37 (32.7)	32 (32)	5 (38.5)
5-FU-based chemotherapy	5 (4.4)	4 (4)	1 (7.7)
Capecitabine + temozolomide	4 (3.5)	2 (2)	2 (15.4)
Everolimus	2 (1.8)	2 (2)	0 (0)
Platin + paclitaxel	1 (0.9)	1 (1)	0(0)
Lines of therapy				0.1096
x	1 (0.9)	1 (1)	0 (0)
0	8 (7.1)	7 (7)	1 (7.7)
1	34 (30.1)	33 (33)	1 (7.7)
2	30 (26.5)	27 (27)	3 (23.1)
3	26 (23.0)	19 (19)	7 (53.8)
4+	14 (12.4)	13 (13)	1 (7.7)
