# Supplementary material for: Diagnostic Approaches for Neuroendocrine Neoplasms of Unknown Primary (NEN-UPs) and Their Prognostic Relevance—A Retrospective, Long-Term Single-Center Experience
Source: Cancers (Basel). 2023 Aug 29;15(17):4316. doi: 10.3390/cancers15174316 (PMC10486951; doi:10.3390/cancers15174316)
Supplement: Supplementary file 1 [file cancers-15-04316-s001.zip › Supplementary Table S2.xlsx]

## Sheet: Tabelle1
Primary diagnosis	Proliferation index	alterations detected by NGS
NET	0.01	KLHL6 (somatic)
NET	1.7%	-
NET	0.05	SF3B1 and ARID1A (somatic)
NET	0.05	-
NET	0.05	MEN1 (somatic)
NET	13.8%	FGFR3 and FGFR4 (somatic)
NET	0.18	DPYD (germline)
NET	0.2	SF3B1 (somatic)
NET	0.2	CTNNB1 and FBXW7 (somatic)
NET	0.25	MEN1, CCND3 and SDHC (somatic)
NET	0.25	PIK3CA and VHL (somatic)
NET	0.25	MEN1 and RNF1 (somatic)
NET	0.25	CDKN1B and ARID1B (somatic)
NET	0.3	RET (somatic)
NET	0.5	RB1, CREBBP, MYC and NSD2 (somatic)
NEC	x	ERBB2, FAT1, ARID1B, NFE2L2, MRE11 (somatic)
NEC	0.5	EWSR1-WT1-fusion, CREBBP (somatic)
NEC	0.5	ARID1A, TP53 and APC (somatic)
NEC	0.6	EWSR1 and BCL2 (somatic)
NEC	0.6	TP53, ARID2, APC and TSC1 (somatic)
NEC	0.6	VHL, RB1, TP53, CREBBP, FAT1 (somatic)
NEC	0.64	RB1, KRAS, TP53 and KMT2D (somatic)
NEC	0.7	TP53, RB1, KRAS, TSC2, CREBBP and CCND2 (somatic)
NEC	0.7	KRAS and APC(somatic)
NEC	0.75	FANCC (germline), MET, RB1, TP53, ARID2 and TERT (somatic)
NEC	0.8	UGT1A1 (germline), PTEN, CDKN2A/B, MET (somatic)
NEC	0.9	AKT1 (somatic)
NEC	0.9	KRAS, FBXW7, RB1, APC, TP53 (somatic)
NEC	0.9	KRAS, ERBB3, APC, TP53, LRP1B amd MGA (somatic)
NEC	0.95	TP53 and RB1 (somatic)
NEC	1	MTOR, FGFR3, ERBB2, MYC, RB1 and TP53 (somatic)
